# Supplementary material for: Functional Characterization of a Spectrum of Genetic Variants in a Family with Succinic Semialdehyde Dehydrogenase Deficiency
Source: Int J Mol Sci. 2024 May 11;25(10):5237. doi: 10.3390/ijms25105237 (PMC11121183; doi:10.3390/ijms25105237)
Supplement: Supplementary file 1 [file ijms-25-05237-s001.zip]

Archive with 1 entries (1 files):
- ijms-2973494-supplementary.pdf
